# Supplementary material for: A Proton Magnetic Resonance Spectroscopy (1H MRS) Pilot Study Revealing Altered Glutamatergic and Gamma-Aminobutyric Acid (GABA)ergic Neurotransmission in Social Anxiety Disorder (SAD)
Source: Int J Mol Sci. 2025 Jul 18;26(14):6915. doi: 10.3390/ijms26146915 (PMC12295675; doi:10.3390/ijms26146915)
Supplement: Supplementary file 1 [file ijms-26-06915-s001.zip]

Archive with 11 entries (11 files):
- Table S1 Supplemental_clear.pdf
- Table S2 Supplemental_clear.pdf
- Table S3 Supplemental_clear.pdf
- Table S4 Supplemental_clear.pdf
- Table S5 Supplemental_clear.pdf
- Table S6 Supplemental_clear.pdf
- Table S7 Supplemental_clear.pdf
- Table S8 Supplemental_clear.pdf
- Table S9 Supplemental_clear.pdf
- Table S10 Supplemental_clear.pdf
- Table S11 Supplemental_clear.pdf
